# Supplementary material for: Computational Modeling of the Liver Arterial Blood Flow for Microsphere Therapy: Effect of Boundary Conditions
Source: Bioengineering (Basel). 2020 Jun 29;7(3):64. doi: 10.3390/bioengineering7030064 (PMC7552664; doi:10.3390/bioengineering7030064)
Supplement: Supplementary file 1 [file bioengineering-07-00064-s001.zip]

Archive with 1 entries (1 files):
- bioengineering-822871-supplementary.mov
